# Supplementary material for: Electroacupuncture could balance the gut microbiota and improve the learning and memory abilities of Alzheimer’s disease animal model
Source: PLoS One. 2021 Nov 8;16(11):e0259530. doi: 10.1371/journal.pone.0259530 (PMC8575259; doi:10.1371/journal.pone.0259530)
Supplement: S1 Data — (XLSX) [file pone.0259530.s001.xlsx]

## Sheet: Morris water maze -escape time
C5.1	41.65				c4.1	33.975				c4.1	24.575				c11.1	23.975				c3.1	24.65
C6.1	42.525				c5.1	34.275				c5.1	24.65				c12.1	27.15				c4.1	27.525
C7.1	44.55				c6.1	35.625				c6.1	25.975				c13.1	29				c5.1	27.675
C8.1	46.675				c7.1	40.2				c7.1	29.2				c14.1	32.2				c6.1	28.525
C9.1	49.725				c8.1	40.225				c8.1	29.4				c15.1	32.3				c7.1	30.15
C10.1	51.45				c9.1	42.15				c9.1	31.2				c2.1	32.575				c8.1	31.975
C11.1	52.875				c10.1	42.675				c10.1	34.975				c3.1	35.375				c9.1	36.575
C12.1	55.05				c11.1	49.8				c11.1	35.55				c4.1	37.625				c10.1	42.3
	48.0625					39.8656					29.4406					31.275					31.1719
m47.1	54.275				m46.1	49.2				m51.1	45.475				m46.1	38.25				m51.1	41.575
m51.1	60				m51.1	55				m52.1	51.65				m51.1	51.625				m52.1	49.1
m52.1	60				m52.1	60				m56.1	52.125				m52.1	51.725				m56.1	49.625
m56.1	60				m56.1	60				m57.1	55.025				m56.1	58.225				m57.1	49.675
m57.1	60				m57.1	60				m59.1	58.175				m57.1	60				m59.1	53.85
m59.1	60				m59.1	60				m60.1	60				m59.1	60				m60.1	59.25
m60.1	60				m60.1	60				m63.1	60				m60.1	60				m63.1	60
m63.1	60				m63.1	60				m67.1	60				m63.1	60				m67.1	60
	59.2844					58.025					55.3062					54.9781					52.8844
d19.1	46.025				d21.1	47.75				d21.1	40.425				d18.1	34.3				d18.1	39.425
d20.1	46.5				d22.1	49.775				d22.1	40.675				d19.1	42.6				d19.1	40.825
d21.1	60				d23.1	52.2				d23.1	48.225				d20.1	46.15				d20.1	42.7
d22.1	60				d27.1	53.175				d27.1	49.7				d21.1	47.475				d21.1	43.675
d23.1	60				d37.1	53.35				d37.1	50.125				d22.1	48.375				d22.1	53.6
d27.1	60				d39.1	54.975				d39.1	51.95				d23.1	48.575				d23.1	53.625
d37.1	60				d40.1	55.325				d40.1	52.175				d27.1	55.9				d27.1	53.925
d39.1	60				d42.1	59.175				d42.1	56.4				d37.1	56.425				d37.1	54.7
	56.5656					53.2156					48.7094					47.475					47.8094
a28.1	45.925				a29.1	45				a29.1	43.875				a25.1	36.8				a26.1	36.175
a29.1	46.55				a30.1	45				a30.1	46.025				a26.1	45.775				a28.1	40.925
a30.1	47				a32.1	45.775				a32.1	46.3				a28.1	46.95				a29.1	45.9
a32.1	60				a33.1	47.95				a33.1	47.2				a29.1	48.475				a30.1	46.475
a33.1	60				a36.1	57.35				a36.1	47.975				a30.1	48.9				a32.1	47.275
a36.1	60				a38.1	57.825				a38.1	48.05				a32.1	54.425				a33.1	48.525
a38.1	60				a41.1	58.125				a41.1	50.225				a33.1	55.5				a36.1	52.625
a41.1	60				a45.1	60				a45.1	58.675				a36.1	60				a38.1	55.675
	54.9344					52.1281					48.5406					49.6031					46.6969

## Sheet: OTUs
control	1094		AD	969		ACUPUNCTURE	984		DRUG	988
control	1044		AD	967		ACUPUNCTURE	906		DRUG	947
control	1037		AD	930		ACUPUNCTURE	880		DRUG	900
control	1032		AD	894		ACUPUNCTURE	878		DRUG	898
control	1012		AD	863		ACUPUNCTURE	851		DRUG	821
control	999		AD	834		ACUPUNCTURE	848		DRUG	795
control	937		AD	757		ACUPUNCTURE	821		DRUG	792
control	930		AD	724		ACUPUNCTURE	809		DRUG	790
	1010.62			867.25			872.125			866.375

## Sheet: Taxonomy-1
GROUPS	Bacteroidia	Clostridia	Deltaproteobacteria	Epsilonproteobacteria	Deferribacteres	RATIO
control	0.57	0.55	0.08	0.07	0	1.03636
control	0.53	0.5	0.06	0.05	0.02	1.06
control	0.52	0.49	0.05	0.03	0.02	1.06122
control	0.5	0.48	0.05	0.03	0.01	1.04167
control	0.46	0.43	0.04	0.03	0.01	1.06977
control	0.45	0.41	0.04	0.02	0.01	1.09756
control	0.43	0.4	0.03	0.02	0.01	1.075
control	0.41	0.32	0.03	0.01	0	1.28125
AD	0.54	0.58	0.03	0.02	0.03	0.931034
AD	0.49	0.55	0.03	0.02	0.01	0.890909
AD	0.47	0.53	0.03	0.02	0.01	0.886792
AD	0.46	0.51	0.02	0.01	0.01	0.901961
AD	0.42	0.49	0.02	0.01	0.01	0.857143
AD	0.42	0.47	0.02	0	0	0.893617
AD	0.39	0.45	0.02	0	0	0.866667
AD	0.37	0.4	0.02	0	0	0.925
DRUG	0.53	0.53	0.07	0.04	0.03	1
DRUG	0.52	0.52	0.06	0.04	0.02	1
DRUG	0.48	0.48	0.06	0.03	0.01	1
DRUG	0.44	0.46	0.06	0.02	0.01	0.956522
DRUG	0.43	0.44	0.05	0.02	0.01	0.977273
DRUG	0.42	0.44	0.03	0.02	0.01	0.954545
DRUG	0.41	0.43	0.03	0.02	0.01	0.953488
DRUG	0.38	0.42	0.03	0.01	0	0.904762
ACUPUNCTURE	0.54	0.51	0.11	0.06	0.01	1.05882
ACUPUNCTURE	0.53	0.5	0.07	0.04	0.02	1.06
ACUPUNCTURE	0.46	0.48	0.05	0.04	0.02	0.958333
ACUPUNCTURE	0.46	0.45	0.05	0.04	0.02	1.02222
ACUPUNCTURE	0.42	0.42	0.04	0.03	0.02	1
ACUPUNCTURE	0.42	0.41	0.04	0.01	0.01	1.02439
ACUPUNCTURE	0.41	0.41	0.03	0.01	0.01	1
ACUPUNCTURE	0.39	0.4	0.02	0.01	0.01	0.975

## Sheet: Taxonomy-2
Taxonomy	C7	C12	C10	C15	C11	C13	C8	C14	C9	M24	M44	M46	M47	M51	M52	M43	M56	M63	A25	A38	A28	A33	A29	A30	A36	A32	A48	D37	D23	D39	D42	D54	D64	D62	D58	D40	D20	D69	D26	D21
Bacteroidia	0.425553	0.452029	0.324161	0.413577	0.515172	0.495559	0.532497	0.567685	0.374857	0.394469	0.415394	0.490009	0.365471	0.69996	0.470026	0.421012	0.460506	0.537677	0.423299	0.393326	0.543901	0.455796	0.529469	0.357969	0.457075	0.405672	0.416033	0.341553	0.3504	0.381148	0.624268	0.440254	0.430768	0.41203	0.476586	0.423838	0.350064	0.533405	0.524625	0.5402
Clostridia	0.484727	0.300242	0.553522	0.50296	0.433526	0.409002	0.401702	0.319384	0.494214	0.549418	0.487149	0.453845	0.584842	0.241035	0.470464	0.530747	0.509285	0.396454	0.482877	0.498755	0.403586	0.422526	0.451658	0.537745	0.414553	0.4088	0.509453	0.608356	0.523818	0.482103	0.306668	0.435175	0.39595	0.52883	0.460102	0.436083	0.536836	0.290655	0.432719	0.416941
Deltaproteobacteria	0.0413443	0.059342	0.0539595	0.0311175	0.0318576	0.0832268	0.0276526	0.0443719	0.053724	0.0289309	0.0234811	0.0245576	0.0237503	0.030512	0.0312521	0.0168203	0.0165175	0.0250622	0.018065	0.0410079	0.0269461	0.0651955	0.00797282	0.0475005	0.0531185	0.110711	0.0388212	0.0299738	0.0546659	0.0591738	0.0335397	0.0820157	0.0654646	0.015441	0.0344143	0.059712	0.0559443	0.113873	0.00904932	0.0266097
Epsilonproteobacteria	0.0293682	0.0705779	0.0337415	0.0296374	0.00965485	0.00518065	0.0243894	0.0173922	0.0492498	0.0106977	0.0304447	0.0148019	0.00245576	0.00491153	0.0159456	0.0191415	0.00104286	0.0243558	0.0550024	0.0381148	0.00659355	0.0300074	0.00265761	0.00797282	0.0414788	0.0417143	0.00612259	0.0143982	0.0390904	0.0297383	0.0224719	0.0199825	0.0562807	0.0157102	0.0123125	0.0537913	0.0067954	0.0375429	0.0239521	0.00598802
Deferribacteres	0.00901568	0.082554	0.0206217	0.00888111	0.00393595	0.00111014	0.00531521	0.0144991	0.016383	0.00168203	0.0327323	0.011236	0.000470968	0.00797282	0.00777097	0.00127834	0	0.011976	0.0078719	0.020218	0.00726637	0.0170221	6.72812e-05	0.037341	0.0233129	0.0230102	0.0127834	0.00144655	0.0255332	0.0411088	0.00383503	0.0106641	0.045112	0	0.0130189	0.0195115	0.0136917	0.0138599	0.00440692	0.00602166
Mollicutes	0.00218664	0.0275853	0.00565162	0.00871291	0	0.000437328	0.000134562	0.0304784	0.00585346	0.000201844	0.00376775	0.000605531	0.0168203	0.000235484	6.72812e-05	0.00686268	0.00921752	0	0.0055507	0.00198479	6.72812e-05	0.00198479	0.00353226	0.000269125	0.000134562	6.72812e-05	0.0111687	0	3.36406e-05	0.00326314	0.00131198	0.000538249	0	0.0117406	0.000874655	0.000100922	0.0309157	3.36406e-05	0.000201844	0
Bacilli	0.00460876	3.36406e-05	0.00403687	0.000470968	0.00151383	0.000941936	0.00164839	0.00191751	0.00121106	0.0113369	0.00427235	0.00100922	0.00296037	0.000269125	0.000201844	0.00171567	0.000504609	0.00134562	0.00423871	0.00218664	0.00763641	0.0010765	0.000403687	0.00635807	0.00544977	0.00454148	0.00158111	0.00188387	0.00161475	0.000706452	0.000100922	0.00743457	0.0014129	0.0133217	0.000269125	0.00225392	0.00211936	0.000740093	0.00178295	0.000504609
Alphaproteobacteria	0	0.00242212	0	0	0.000134562	0.000470968	0.000605531	0	0	0.000470968	0	0	0.000100922	0.0108995	0	0.000100922	0	0.000773733	0	0	0	0.000269125	0	0	6.72812e-05	0	0	0	0	0	0.00100922	0.000269125	0	0	6.72812e-05	0	0	0.0057189	0	0
Erysipelotrichia	6.72812e-05	0.000672812	0.000201844	0.00114378	0.00174931	6.72812e-05	0.000134562	6.72812e-05	0.00114378	3.36406e-05	0.00057189	6.72812e-05	0	0.0012447	0.00134562	0.000874655	0.000605531	0.000235484	0.000100922	0.000403687	0.000639171	0.00191751	0.000807374	0.000100922	0.000269125	0.000841015	0.000134562	0	0.000403687	0.000134562	0.000134562	0.000504609	0.00174931	0.000269125	0.000269125	0.000773733	0.000168203	0.000269125	0.000639171	0.000504609
Coriobacteriia	0.000302765	0.000403687	0.000672812	0.000807374	0.000908296	0.000538249	0.000672812	0.000504609	0.000134562	0.000370046	0.000235484	0.00134562	0.000403687	0.000336406	0.000370046	0.000370046	0.000437328	0.00057189	0.000269125	0.000168203	0.000336406	0.000336406	0.000773733	0.000504609	0.000302765	0.000235484	0.000437328	0.000100922	0.000470968	6.72812e-05	0.000740093	0.000168203	0.000100922	0.000336406	0.000100922	0.000100922	0.000235484	0.000336406	0.000403687	0.000134562
Betaproteobacteria	0.000100922	0.00225392	0.000100922	0.000605531	0.000437328	0.000470968	0.0033977	0.00174931	0.000370046	0	0	0	0	0.00154747	0	0	0.000269125	0.000269125	0	0.000302765	0	3.36406e-05	3.36406e-05	0	0	0	0	6.72812e-05	0	0	0.00302765	0	3.36406e-05	0.000168203	3.36406e-05	0	6.72812e-05	0	0	0
Gammaproteobacteria	0	3.36406e-05	0	0.000100922	0	0	6.72812e-05	0	0	6.72812e-05	0.000370046	3.36406e-05	6.72812e-05	3.36406e-05	6.72812e-05	0	0.000336406	0.000235484	0.000605531	0.000269125	3.36406e-05	0.000168203	0.000100922	0.00121106	0.000100922	3.36406e-05	0.000235484	0.000336406	0.000100922	6.72812e-05	0.000773733	6.72812e-05	6.72812e-05	3.36406e-05	0.000100922	0.000168203	0.000201844	0.000470968	0.000201844	0.000134562
Unknown_Class	0.000235484	0	0.000302765	0.000100922	3.36406e-05	0.000370046	0.000201844	3.36406e-05	0.000201844	0.000235484	0	3.36406e-05	6.72812e-05	0	3.36406e-05	0.000168203	6.72812e-05	0	0.000201844	0.000100922	6.72812e-05	0.000134562	0.000235484	0.000134562	0.000403687	0.000235484	0.000302765	0.000168203	0.000470968	6.72812e-05	0.000100922	0.000504609	0.000134562	0.000336406	3.36406e-05	3.36406e-05	0.000100922	0	0.000235484	0.000336406
Melainabacteria	6.72812e-05	0.000370046	0.000100922	3.36406e-05	0	0	0.000100922	0	0	0	0	0.000134562	0	0.000134562	3.36406e-05	0	0	0.000100922	0	0	0	0	0	6.72812e-05	3.36406e-05	0.000168203	0	3.36406e-05	0	0	0.000100922	0	0	0	6.72812e-05	0	0.000235484	0.000100922	0.000168203	0
Actinobacteria	0	0	0	0	0	0	3.36406e-05	0	0	0	3.36406e-05	0	3.36406e-05	3.36406e-05	0.000100922	0	3.36406e-05	6.72812e-05	0	3.36406e-05	0	6.72812e-05	6.72812e-05	0	3.36406e-05	0	3.36406e-05	3.36406e-05	3.36406e-05	0	0	0	3.36406e-05	0	3.36406e-05	0	6.72812e-05	0	0	0
